# Supplementary material for: A DNA Methylation Signature of Addiction in T Cells and Its Reversal With DHEA Intervention
Source: Front Mol Neurosci. 2018 Sep 10;11:322. doi: 10.3389/fnmol.2018.00322 (PMC6139343; doi:10.3389/fnmol.2018.00322)
Supplement: Supplementary file 1 [file Table_1.xlsx]

## Sheet: Sheet1
Individual drug intake information
Treatment	ID	Age	Gender	Drugs used
				Cannabis	Synthetic canabbinoids	Alcohol	LSD	Opiates (Heroin/ Methadone/ Opium)	Cocaine	Amphetamine/ Methamphetamine/ Cathinone	Benzodiazepines	MDMA	Methylphenidate	Nicotine
DHEA	201	21	M	V		V								V
DHEA	202	22	M	V	V									V
DHEA	206	18	M	V			V							V
DHEA	207	23	M	V										N/A
DHEA	222	35	M	V										V
DHEA	226	35	F	V				V	V		V		V	V
DHEA	229	18	M	V										V
DHEA	233	18	M	V										V
DHEA	243	24	M	V			V							N/A
DHEA	253	42	F	V				V			V	V		V
Placebo	203	18	M	V	V	V						V		V
Placebo	210	20	M	V			V					V		V
Placebo	212	21	M	V			V					V		V
Placebo	213	20	M	V			V	V		V		V		V
Placebo	214	21	M	V				V		V		V		V
Placebo	220	31	F	V	V									V
Placebo	231	20	M	V	V			V						N/A
Placebo	234	20	M	V										V
Placebo	254	27	F		V									V
N/A-participants did not provide data about nicotine smoking
