# Supplementary material for: A DNA Methylation Signature of Addiction in T Cells and Its Reversal With DHEA Intervention
Source: Front Mol Neurosci. 2018 Sep 10;11:322. doi: 10.3389/fnmol.2018.00322 (PMC6139343; doi:10.3389/fnmol.2018.00322)
Supplement: Supplementary file 3 [file Table_3.xlsx]

## Sheet: Sheet1
List of CpGs differentially methylated in Nicotine smokers
cg05575921	CGs marked in red were found also in the present study cohort
cg21161138
cg06126421
cg21611682
cg07251887
cg15542713
cg14753356
cg26361535
cg01208318
cg26348226
cg14556677
cg10416861
cg22512531
cg02018337
cg06644428
cg05951221
cg21566642
cg01940273
cg19859270
cg03636183
cg27241845
cg03991871
cg25648203
cg19572487
cg25189904
cg23480021
cg03329539
cg13193840
cg02657160
cg14817490
cg24090911
cg24859433
cg15342087
cg17024919
cg11660018
cg20295214
cg03547355
cg23079012
cg22717080
cg02451831
cg08672695
cg23576855
cg18230367
cg02319016
cg26607002
cg04677326
cg05457881
cg13086586
cg15281724
cg15645254
cg19111030
cg09741592
cg08528204
cg17391741
cg15614155
cg05916255
cg25223391
cg00736283
cg26703534
cg16851858
cg02521854
cg15658543
cg13789443
cg12101586
cd25189904
cg09935388
cd13899718
cg10801607
cg00393487
cd2345307
cg17619755
cg12075928
cg24126592
cg22782986
cg04583842
cg15392221
cg20244340
cg02532700
cg00788739
cg4885881
cg12876356
cg9935388
cg15693572
cg03274391
cg15417641
cg21188533
cg00931843
cg22132788
cg12803068
cg11207515
cg25305703
cg23126342
cg00835193
cg05396397
cg07573717
cg14663208
cg06811467
cg09257526
cg02560388
cg22674699
cg16382047
cg15554421
cg26542660
cg09156233
cg09088988
cg18630040
cg15693483
cg15700587
cg23572908
cg15164194
cg07978738
cg03242819
cg09419102
cg23193870
cg14544289
cg13679772
cg14387626
cg27113548
cg07779120
cg03877174
cg18150958
cg18960216
cg08591265
cg05080154
cg01447828
cg03217253
cg15207742
cg14785479
