# Supplementary material for: A DNA Methylation Signature of Addiction in T Cells and Its Reversal With DHEA Intervention
Source: Front Mol Neurosci. 2018 Sep 10;11:322. doi: 10.3389/fnmol.2018.00322 (PMC6139343; doi:10.3389/fnmol.2018.00322)
Supplement: Supplementary file 4 [file Table_4.xlsx]

## Sheet: Sheet1
Statistics for DHEA effect on DNA methylation
Gene name	F	Cohen's d (effect size)	Healthy/DHEA post-treatment	Healthy/Placebo post-treatment	DHEA post-treatment/Placebo post-treatment
ITGB2	4.062		-0.665155	-0.971143	-0.346437
LCK-CpG1	8.817		-0.658934	-1.40299	-0.882298
LCK-CpG2	10.9149		-0.833778	-1.6313	-0.81622
LCK-CpG3	11.0089		-0.549093	-1.67582	-1.03721
LCK-CpG4	11.694		-0.798135	-1.66183	-1.00009
ITGA6	11.2173		-1.07012	-1.51303	-0.68264
MAPK13	14.5345		-0.576627	-1.60571	-1.25965
FASLG	16.3515		-0.957101	-2.13928	-1.00822
ALDH4A1	8.0239		0.759663	0.6377	1.48958
DHRS9	12.7909		0.867181	0.773134	2.34413
ALDH3B1-CpG1	9.7289		0.77957	0.716052	1.75994
ALDH3B1-CpG2	19.7719		1.4833	0.762648	2.03827
ALDH3A1	12.1368		1.44504	0.340787	1.59697
IL4I1	12.8332		1.37129	0.435037	1.74872
DHRS4	3.3939		0.326031	0.520649	1.25261
CSGALNACT1	20.5611		1.53362	0.687881	2.16946
Degrees of Freedom: (2;22) in all cases
