# Supplementary material for: A DNA Methylation Signature of Addiction in T Cells and Its Reversal With DHEA Intervention
Source: Front Mol Neurosci. 2018 Sep 10;11:322. doi: 10.3389/fnmol.2018.00322 (PMC6139343; doi:10.3389/fnmol.2018.00322)
Supplement: Supplementary file 5 [file Table_5.xlsx]

## Sheet: Sheet1
Illumina probe ID correlation statistics and gene annotation for probes significatnly correlated with negative PANAS score
Probe ID	r	P.Val	adj.P.Val	UCSC_REFGENE_NAME
cg27097660	-0.916927	3.4e-08	0.0144095	CTRB2
cg13613976	-0.900168	1.53e-07	0.0324051	MAFK
cg02618319	-0.872635	1.1e-06	0.0935648	USP2
cg17297628	-0.872584	1.1e-06	0.0935648	LTBP1
cg21418076	-0.874135	1e-06	0.0935648	LTB4R2;CIDEB;LTB4R2
cg15013830	-0.868307	1.44e-06	0.101677	SUSD2
cg08216465	0.859277	2.45e-06	0.12977	C5orf24;C5orf24
cg04391800	-0.861018	2.22e-06	0.12977	MAGI1;MAGI1;MAGI1
cg24106040	0.850329	4.01e-06	0.170575
cg01052838	-0.850244	4.02e-06	0.170575
cg16529795	-0.84661	4.87e-06	0.187668
cg25026703	0.841359	6.36e-06	0.193453
cg08849294	-0.841596	6.29e-06	0.193453
cg03356053	-0.841274	6.39e-06	0.193453
