# Supplementary material for: A DNA Methylation Signature of Addiction in T Cells and Its Reversal With DHEA Intervention
Source: Front Mol Neurosci. 2018 Sep 10;11:322. doi: 10.3389/fnmol.2018.00322 (PMC6139343; doi:10.3389/fnmol.2018.00322)
Supplement: Supplementary file 6 [file Table_6.xlsx]

## Sheet: Sheet1
Correlation statistics between DNA methylation and Iowa Gambling Score
	r	P.Val
cg12579954	-0.774461	9.92e-05
cg07675285	-0.761897	0.000150131
cg03393996	-0.724986	0.000445048
cg04613734	0.698124	0.000887318
cg09819958	0.696535	0.000922184
cg01030481	0.693707	0.000987098
cg24526669	0.69281	0.00100845
cg04995300	0.683485	0.00125457
cg10803098	-0.681905	0.00130085
cg22853325	0.680498	0.0013433
cg14964115	-0.680084	0.00135597
cg16120585	-0.678242	0.00141371
cg12897786	-0.677183	0.00144784
cg05776488	-0.673757	0.00156294
cg24221633	0.669891	0.00170187
cg20357806	0.655948	0.00229145
cg04423166	-0.65423	0.00237456
cg23280064	-0.654228	0.00237468
cg21273856	-0.651302	0.00252202
cg11344927	-0.650763	0.00255
cg02520768	-0.646966	0.00275427
cg17489342	0.646422	0.00278459
cg16666206	0.645563	0.00283308
cg07833467	-0.644987	0.002866
cg12216458	0.644041	0.00292073
cg25996566	-0.643602	0.0029464
cg18162350	0.643462	0.00295459
cg02587606	0.640571	0.00312886
cg21140160	-0.64035	0.00314255
cg17722319	-0.640186	0.00315269
cg08953666	-0.639709	0.00318244
cg19727817	0.638671	0.00324795
cg02894139	0.637175	0.0033443
cg11507473	0.636709	0.00337477
cg07258627	-0.636324	0.00340015
cg20813462	0.63557	0.00345032
cg04334243	0.635439	0.00345905
cg16813053	-0.633791	0.003571
cg01184449	0.632852	0.00363616
cg05321656	-0.63256	0.0036566
cg05586854	-0.632365	0.00367031
cg16607197	0.631703	0.00371715
cg24255125	-0.631347	0.00374254
cg15541040	0.631169	0.00375529
cg03265991	-0.630105	0.00383225
cg20460488	0.629538	0.00387377
cg09538682	0.629182	0.00390004
cg20697094	-0.62917	0.00390094
cg26929261	-0.62901	0.0039128
cg16652920	0.628408	0.00395767
cg23477460	0.626333	0.00411566
cg08421934	0.625946	0.00414568
cg16726667	-0.625832	0.00415458
cg17496421	0.62581	0.00415627
cg01900254	0.625701	0.00416478
cg11192059	0.625125	0.00420996
cg27074582	0.624406	0.00426694
cg13377264	0.624234	0.00428063
cg16155807	0.624225	0.00428138
cg04989813	0.623899	0.00430748
cg24151229	-0.622988	0.00438116
cg25133685	0.621836	0.00447584
cg04207888	0.62163	0.00449294
cg12712270	0.621241	0.00452532
cg08072659	-0.62057	0.00458172
cg09438075	0.620516	0.00458629
cg17172308	-0.620435	0.00459313
cg03962178	0.618989	0.0047169
cg09121928	0.618793	0.00473395
cg23061412	0.618635	0.0047476
cg18031226	0.618449	0.00476383
cg24201510	0.618185	0.0047869
cg08611411	-0.617841	0.00481716
cg06773604	0.617417	0.00485457
cg23992470	-0.616847	0.00490529
cg25618118	0.616314	0.00495312
cg24353833	0.616204	0.00496303
cg25662053	-0.615516	0.00502539
cg24055556	-0.615435	0.00503277
cg09301199	-0.61416	0.00515023
cg11454547	0.613839	0.00518014
cg15806313	-0.613018	0.00525735
cg19478280	0.612985	0.00526041
cg08143045	0.612153	0.00533961
cg26210250	0.611951	0.00535898
cg05786548	-0.611877	0.00536612
cg06755717	-0.61087	0.0054637
cg27636047	-0.609908	0.00555821
cg26600181	-0.609851	0.00556391
cg22479947	-0.609652	0.00558359
cg07165115	0.609612	0.00558763
cg01215356	-0.609248	0.0056239
cg05197164	0.607793	0.0057708
cg26631039	-0.607369	0.00581423
cg04571847	-0.606442	0.0059101
cg07784872	0.60644	0.00591025
cg13493250	0.605776	0.00597968
cg07091478	0.605701	0.00598763
cg18822411	-0.605268	0.00603335
cg17646820	0.605264	0.00603374
cg10202835	0.605159	0.00604482
cg00268518	-0.605044	0.00605708
cg11847582	0.604896	0.00607273
cg13920278	0.604022	0.00616635
cg17804611	0.603743	0.00619646
cg02957469	0.603431	0.00623035
cg07826387	0.602175	0.00636805
cg25884094	0.602174	0.00636811
cg18878616	0.602046	0.00638234
cg23904955	-0.601903	0.00639814
cg04315227	-0.601672	0.00642385
cg07900766	-0.601616	0.00643005
cg09473282	0.60102	0.00649676
cg04731813	-0.600804	0.00652113
cg02576440	0.600279	0.00658058
cg01821993	0.600201	0.00658946
cg09632029	0.600026	0.00660935
cg12940965	-0.599976	0.00661503
cg14823429	-0.598989	0.0067285
cg08272559	0.598969	0.00673071
cg16119483	0.598927	0.00673559
cg12609142	0.598043	0.00683867
cg06481168	-0.597889	0.00685665
cg02150018	-0.597855	0.00686068
cg18938696	0.597777	0.00686982
cg08024097	0.597702	0.00687874
cg16012294	-0.597451	0.00690828
cg00672802	0.597199	0.0069381
cg18013426	0.596014	0.00707983
cg12664038	-0.595567	0.00713389
cg25827309	0.59553	0.00713844
cg20078406	-0.595375	0.00715733
cg15775217	0.593796	0.00735151
cg06503716	0.593614	0.00737413
cg24904103	0.593301	0.0074133
cg08862818	-0.593028	0.00744747
cg05923072	-0.592916	0.00746155
cg00770134	0.592152	0.00755817
cg05787653	0.591923	0.00758734
cg14968768	0.591425	0.00765111
cg25742458	-0.591382	0.00765669
cg19878597	-0.591281	0.00766967
cg08977130	-0.5911	0.00769294
cg11132244	0.590426	0.00778031
cg10037579	0.590252	0.00780301
cg16055817	0.590244	0.00780412
cg08493051	0.590074	0.0078263
cg15059558	0.590005	0.00783537
cg09550257	-0.589783	0.00786445
cg01839492	0.589575	0.00789176
cg02802750	0.58939	0.00791624
cg13287621	0.589213	0.00793962
cg21795074	0.588641	0.00801554
cg03065459	0.588126	0.00808457
cg04345475	0.5881	0.00808807
cg04132418	-0.587777	0.00813145
cg24751773	0.587578	0.00815842
cg04869206	-0.587457	0.00817482
cg16045423	0.587394	0.00818339
cg16950012	-0.587269	0.00820036
cg22065976	-0.586926	0.00824699
cg08537127	0.586891	0.00825187
cg06671706	-0.586769	0.00826852
cg10023837	-0.586461	0.00831065
cg03239258	-0.585802	0.00840167
cg21489622	-0.585322	0.00846829
cg14562786	0.584561	0.008575
cg13834670	-0.584493	0.00858458
cg15749633	-0.584484	0.0085859
cg20752795	-0.584181	0.00862868
cg18070057	0.583684	0.00869928
cg02428792	0.583645	0.00870483
cg13070632	0.583387	0.0087418
cg06405317	0.582821	0.00882311
cg14151682	-0.582686	0.00884251
cg16377738	0.582677	0.00884389
cg03859792	0.582358	0.00889009
cg19882663	0.582321	0.00889544
cg04842953	-0.582229	0.00890875
cg23676314	0.582138	0.00892201
cg00053769	0.582106	0.00892664
cg04349021	0.581918	0.0089541
cg03848580	0.581827	0.00896737
cg07071426	0.581548	0.00900819
cg17438419	-0.581529	0.00901097
cg06287199	0.5815	0.00901526
cg11338666	-0.580282	0.00919531
cg23999224	-0.580242	0.00920138
cg07602954	-0.579741	0.0092763
cg17096568	-0.579732	0.0092777
cg10592546	-0.579634	0.00929241
cg16590190	0.579339	0.0093368
cg04885343	0.579123	0.00936948
cg05046821	-0.578963	0.00939376
cg10461088	-0.578937	0.00939761
cg07385577	-0.578625	0.00944511
cg00194044	0.5781	0.00952537
cg00209612	0.578066	0.00953064
cg04022555	-0.577764	0.00957706
cg14564939	-0.577763	0.00957717
cg14620908	0.577719	0.00958395
cg21645759	0.577239	0.00965826
cg06098164	-0.577095	0.00968052
cg23511613	-0.576898	0.00971123
cg12920004	0.576544	0.0097666
cg02690148	0.576412	0.00978722
cg24917241	-0.576381	0.00979204
cg13991635	-0.576197	0.00982102
cg01521036	0.575637	0.00990933
cg22459146	0.575402	0.0099467
cg12642414	-0.575399	0.00994706
cg07044859	-0.575379	0.00995034
cg25016646	0.575302	0.00996254
cg26819633	-0.575238	0.00997268
cg25343163	0.575212	0.00997684
cg03441945	0.574699	0.0100589
cg14469339	-0.574146	0.0101477
cg09120138	0.573935	0.0101819
cg26473478	-0.573674	0.0102242
cg07660494	0.573344	0.010278
cg22621535	0.573301	0.010285
cg25998181	0.573248	0.0102936
cg23178517	-0.572875	0.0103547
cg07615236	0.572706	0.0103825
cg02965999	0.572265	0.0104551
cg24643105	-0.57224	0.0104593
cg08765806	-0.571877	0.0105196
cg13228041	0.571867	0.0105212
cg09558315	0.571848	0.0105243
cg09486260	-0.571798	0.0105327
cg11674763	0.571783	0.0105352
cg14015503	-0.571777	0.0105361
cg20497668	0.571531	0.0105771
cg25703534	-0.571492	0.0105837
cg00642607	-0.57129	0.0106175
cg25102343	-0.571231	0.0106273
cg25245082	0.571208	0.0106312
cg14771727	-0.571046	0.0106585
cg02330874	0.56983	0.0108642
cg10494758	-0.569783	0.0108723
cg14271231	-0.569181	0.0109755
cg10670501	-0.568486	0.0110956
cg20795117	-0.568427	0.0111057
cg10749618	-0.568215	0.0111427
cg17264513	0.568082	0.0111658
cg06802346	-0.568036	0.0111737
cg13965908	0.567884	0.0112004
cg13763617	-0.567876	0.0112018
cg21507866	-0.567526	0.011263
cg12459904	0.56721	0.0113187
cg01526474	0.567185	0.0113232
cg17761225	-0.567159	0.0113276
cg14188507	0.567078	0.011342
cg07580867	-0.567054	0.0113462
cg11728519	0.566793	0.0113924
cg17849956	-0.566766	0.0113971
cg16944070	0.566597	0.0114272
cg00975854	-0.566393	0.0114635
cg01052103	-0.566232	0.0114922
cg00890124	0.565914	0.011549
cg11156230	-0.565727	0.0115826
cg08659980	0.565721	0.0115837
cg03192060	-0.565678	0.0115915
cg08604533	-0.56533	0.0116541
cg14125403	0.565251	0.0116685
cg00875852	0.565238	0.0116708
cg23385669	0.565137	0.011689
cg25050841	-0.565132	0.0116899
cg23196630	0.564958	0.0117215
cg07549269	-0.564875	0.0117365
cg18133012	0.564805	0.0117492
cg01670862	0.564795	0.011751
cg25909532	0.564749	0.0117593
cg08615111	0.564719	0.0117648
cg24014020	0.564681	0.0117717
cg09627057	-0.564583	0.0117897
cg13852301	0.564391	0.0118246
cg22337407	-0.564304	0.0118404
cg12861945	-0.563924	0.0119102
cg12495593	-0.563882	0.0119178
cg19265948	-0.56387	0.01192
cg11799072	-0.563838	0.0119261
cg13253055	-0.563706	0.0119503
cg22288316	-0.563693	0.0119527
cg00382740	0.563505	0.0119874
cg00397851	-0.563473	0.0119933
cg12198495	-0.563207	0.0120425
cg09352202	-0.563097	0.0120629
cg18044763	-0.562566	0.0121618
cg09570031	-0.562507	0.0121727
cg10030417	-0.562397	0.0121933
cg06352616	0.562392	0.0121943
cg12305588	0.562291	0.0122133
cg04493931	0.562212	0.012228
cg15185804	-0.562195	0.0122312
cg20813240	0.56212	0.0122453
cg00459509	0.562027	0.0122628
cg02615582	0.562002	0.0122675
cg19533582	0.561833	0.0122992
cg00128766	-0.561828	0.0123002
cg15174564	-0.56175	0.012315
cg23522427	-0.561626	0.0123385
cg07157248	0.561394	0.0123822
cg01688202	0.561147	0.0124291
cg00071391	0.561107	0.0124368
cg19945078	0.561062	0.0124453
cg12298259	0.560949	0.0124668
cg14748795	-0.560788	0.0124976
cg17398066	0.560241	0.0126023
cg21496913	-0.559812	0.0126851
cg19349369	-0.559464	0.0127525
cg19107429	-0.559413	0.0127624
cg16718094	-0.559266	0.0127909
cg17434724	0.559202	0.0128034
cg25819914	0.559179	0.0128078
cg02309431	0.55901	0.0128408
cg09073799	0.558986	0.0128455
cg20516460	-0.558932	0.0128561
cg18726664	-0.558842	0.0128737
cg02220365	0.558261	0.0129876
cg15918259	0.557732	0.0130921
cg17339617	0.557534	0.0131315
cg09461530	0.557452	0.0131478
cg06942649	-0.557406	0.0131569
cg16864658	0.557399	0.0131584
cg11458473	0.55726	0.0131859
cg21929717	0.557188	0.0132003
cg01773831	-0.557133	0.0132113
cg06248061	0.556988	0.0132404
cg24117468	0.55697	0.013244
cg01441114	-0.556929	0.013252
cg02516696	0.556851	0.0132677
cg15247141	-0.556794	0.0132792
cg07494047	-0.556665	0.0133051
cg03237964	-0.556386	0.0133611
cg05804047	0.556385	0.0133614
cg06850852	-0.556159	0.0134069
cg17419175	0.556155	0.0134078
cg04041283	-0.556121	0.0134147
cg02637843	-0.555947	0.0134497
cg16655091	-0.555712	0.0134974
cg19447629	0.555497	0.0135412
cg09681675	0.555485	0.0135436
cg06570818	-0.555302	0.013581
cg11188440	-0.55524	0.0135936
cg14457439	-0.555025	0.0136376
cg02464979	0.554998	0.0136431
cg01977762	0.554873	0.0136687
cg22117582	0.55487	0.0136694
cg11852579	0.554861	0.0136711
cg21439823	-0.554805	0.0136827
cg22860556	-0.554764	0.013691
cg14226655	-0.554598	0.0137253
cg15543875	-0.554228	0.0138015
cg08355316	-0.554164	0.0138149
cg14105409	-0.554023	0.0138441
cg04930733	-0.553903	0.013869
cg19384540	-0.553726	0.0139058
cg21850069	-0.553708	0.0139094
cg14590912	0.553673	0.0139166
cg00105400	0.553663	0.0139188
cg00114393	0.553535	0.0139454
cg01433556	-0.553522	0.0139481
cg03965340	-0.553298	0.0139949
cg25880958	0.553204	0.0140147
cg08049592	-0.553185	0.0140187
cg06237608	-0.553175	0.0140208
cg21983413	-0.553148	0.0140263
cg11031989	-0.553065	0.0140437
cg19425807	0.553026	0.0140519
cg21066028	-0.55294	0.01407
cg24375409	0.552787	0.0141021
cg03595348	0.55246	0.0141711
cg17748861	0.552452	0.0141728
cg14093101	-0.552364	0.0141913
cg07505941	0.552308	0.0142033
cg22990129	0.552178	0.0142306
cg09637470	-0.551879	0.0142941
cg04550398	0.551848	0.0143007
cg07609108	0.551715	0.0143292
cg20254361	-0.551419	0.0143922
cg23695485	-0.551379	0.0144007
cg00961617	0.551243	0.01443
cg08017634	0.55107	0.014467
cg06623268	-0.550963	0.0144901
cg11630554	-0.550929	0.0144973
cg08861556	-0.550819	0.014521
cg00924685	0.550805	0.014524
cg26447282	0.550676	0.0145519
cg17839758	-0.550612	0.0145657
cg20510500	0.550283	0.0146367
cg04588248	-0.550271	0.0146394
cg05005073	0.550017	0.0146945
cg05336698	-0.549908	0.0147183
cg17479943	0.549815	0.0147384
cg13230186	0.54971	0.0147615
cg06529080	0.549601	0.0147851
cg24440593	-0.549497	0.0148079
cg27370696	-0.549392	0.0148309
cg08450897	-0.549292	0.0148528
cg04907738	0.549231	0.0148663
cg05782377	0.549229	0.0148667
cg03607485	0.548974	0.0149228
cg00295308	0.548746	0.0149729
cg19707653	0.548742	0.0149739
cg01145686	0.54864	0.0149963
cg25352477	-0.548583	0.0150089
cg00683895	-0.548504	0.0150264
cg11972708	-0.548271	0.0150781
cg05715492	0.548268	0.0150787
cg03229463	-0.548226	0.0150881
cg03763874	0.548172	0.0151001
cg04867115	0.548132	0.0151089
cg09197891	-0.548087	0.015119
cg03984009	0.547981	0.0151426
cg13033054	0.547957	0.0151479
cg12377874	0.547914	0.0151575
cg01706544	0.547839	0.0151743
cg13780207	0.547797	0.0151837
cg20188212	-0.54777	0.0151897
cg12897067	-0.547749	0.0151944
cg23880736	0.547671	0.0152118
cg18860812	0.547564	0.0152356
cg20676100	-0.547512	0.0152473
cg06711307	-0.547299	0.0152951
cg25062802	-0.547177	0.0153224
cg11884711	-0.547157	0.015327
cg15501359	-0.546988	0.0153649
cg16901862	0.546803	0.0154068
cg01869058	0.546469	0.0154823
cg10098373	-0.546213	0.0155404
cg01187883	-0.54619	0.0155457
cg03333757	0.546175	0.015549
cg01184139	-0.546124	0.0155606
cg19567193	0.5461	0.015566
cg14492061	-0.546085	0.0155696
cg13135180	-0.546056	0.0155761
cg07224438	-0.545829	0.015628
cg14192087	0.545737	0.0156489
cg16800228	0.545734	0.0156496
cg24276346	-0.545717	0.0156534
cg08701429	0.545632	0.0156729
cg20992785	-0.545555	0.0156906
cg23464264	-0.545533	0.0156955
cg05299278	0.545484	0.0157069
cg15530351	0.545465	0.0157113
cg07189673	0.545322	0.0157441
cg10285873	-0.545295	0.0157503
cg20579505	-0.545102	0.0157946
cg11810906	-0.544945	0.0158308
cg01189607	0.544944	0.015831
cg22232397	-0.544917	0.0158373
cg16712866	0.544758	0.015874
cg25406755	0.544688	0.0158903
cg27426882	0.544647	0.0158997
cg07095091	0.54464	0.0159013
cg20979128	0.544606	0.0159091
cg21769600	-0.544446	0.0159462
cg15966701	0.544427	0.0159507
cg22612765	-0.544398	0.0159573
cg00145904	0.544356	0.0159671
cg16106431	0.544332	0.0159727
cg06730468	-0.544262	0.0159891
cg09284627	0.543943	0.0160633
cg26800986	0.543863	0.0160821
cg02260340	-0.543848	0.0160854
cg10353925	0.543663	0.0161289
cg08436089	0.543648	0.0161322
cg15506890	0.543595	0.0161447
cg22846391	0.543361	0.0161997
cg06151744	-0.543321	0.016209
cg14035796	-0.543303	0.0162134
cg04847386	-0.543227	0.0162311
cg08241115	0.543156	0.016248
cg08013914	0.543145	0.0162505
cg01125531	0.543139	0.0162519
cg10310119	0.543038	0.0162756
cg27209972	-0.542993	0.0162862
cg03265267	-0.542938	0.0162994
cg19794207	0.542877	0.0163136
cg01569076	0.54283	0.0163248
cg02674474	0.542592	0.0163811
cg26023051	0.542585	0.0163828
cg08992305	-0.542503	0.0164022
cg24584002	-0.542249	0.0164626
cg05194362	0.5422	0.0164744
cg08406714	-0.542106	0.0164968
cg21158317	0.542079	0.0165031
cg07482220	-0.542079	0.0165031
cg01713438	-0.54203	0.016515
cg17931409	0.541872	0.0165526
cg01971612	-0.541765	0.0165782
cg05057794	0.541721	0.0165888
cg22620880	0.541589	0.0166204
cg25844211	-0.541377	0.0166713
cg09845709	-0.541138	0.0167288
cg00814985	0.541121	0.0167329
cg00082384	0.5411	0.016738
cg02616048	0.540936	0.0167777
cg00596207	-0.540853	0.0167976
cg26896760	-0.540823	0.016805
cg20550050	-0.540807	0.0168089
cg10171794	0.540723	0.0168292
cg09753839	0.540671	0.0168418
cg15675123	-0.54065	0.0168469
cg19260329	0.540622	0.0168535
cg07415423	0.540495	0.0168844
cg12417704	0.540485	0.016887
cg08467595	-0.540464	0.016892
cg16005559	-0.540278	0.0169373
cg00521887	-0.540177	0.0169619
cg06573088	0.540023	0.0169993
cg01433520	0.539939	0.0170199
cg13436451	-0.539846	0.0170428
cg08608589	-0.539811	0.0170513
cg24608385	-0.539765	0.0170624
cg23950756	0.539658	0.0170888
cg22476686	0.539529	0.0171204
cg04425997	0.539439	0.0171425
cg04800585	0.539399	0.0171524
cg01152168	0.539388	0.0171549
cg20967889	-0.539165	0.0172101
cg12581741	0.539024	0.0172447
cg11317377	-0.539009	0.0172484
cg02649514	0.538559	0.01736
cg04281426	0.538501	0.0173743
cg18519774	0.538444	0.0173885
cg11213717	0.538366	0.0174078
cg23258881	-0.538102	0.0174737
cg07261225	-0.538052	0.0174863
cg14045140	-0.538011	0.0174963
cg10063637	-0.537915	0.0175205
cg25628543	-0.537557	0.0176102
cg23264413	-0.537515	0.0176208
cg16344511	-0.537476	0.0176306
cg11096640	-0.537301	0.0176745
cg07391756	-0.537287	0.0176781
cg16671370	0.537209	0.0176977
cg19047861	-0.537155	0.0177114
cg23615467	0.536984	0.0177546
cg05047706	0.536974	0.0177572
cg02196834	-0.53689	0.0177783
cg08728856	-0.536857	0.0177866
cg02769380	0.536753	0.0178129
cg25683495	0.53672	0.0178213
cg08695411	0.536704	0.0178254
cg12156873	0.536592	0.0178539
cg16146060	-0.536554	0.0178635
cg23033024	0.53653	0.0178696
cg19104830	-0.536515	0.0178733
cg26271086	-0.536319	0.0179232
cg10001219	-0.536312	0.0179251
cg15083578	0.536272	0.0179352
cg22482235	0.536241	0.0179432
cg18657788	-0.536203	0.0179529
cg15691140	0.536143	0.0179681
cg26283963	0.536141	0.0179688
cg23052191	-0.536058	0.0179899
cg24629356	-0.536012	0.0180015
cg09956037	0.535998	0.0180051
cg16649577	-0.535998	0.0180052
cg21948027	-0.535954	0.0180165
cg02704552	0.535944	0.018019
cg09817503	0.535942	0.0180195
cg09399801	0.535892	0.0180323
cg11518507	0.535883	0.0180345
cg07511587	0.535846	0.018044
cg09524946	-0.535817	0.0180515
cg21606287	0.535683	0.0180858
cg18235051	0.535446	0.0181467
cg13723576	-0.535433	0.0181502
cg14386951	0.53541	0.018156
cg10064322	0.535368	0.0181669
cg06962549	0.535227	0.018203
cg09006661	0.535226	0.0182035
cg15791248	0.535183	0.0182144
cg26877023	-0.535127	0.0182289
cg08123339	-0.534935	0.0182785
cg26925578	0.534877	0.0182936
cg15124201	-0.534781	0.0183184
cg10729325	-0.534771	0.018321
cg21708738	0.5346	0.0183653
cg14531026	0.534506	0.0183897
cg02257312	0.534387	0.0184208
cg25967904	0.534324	0.0184371
cg05362835	0.534152	0.0184821
cg18369979	-0.53415	0.0184824
cg17657459	0.534047	0.0185093
cg01202976	0.534038	0.0185118
cg01987516	-0.533726	0.0185934
cg00931520	0.533683	0.0186047
cg16029321	-0.533659	0.018611
cg10173586	-0.533497	0.0186535
cg11976736	-0.533474	0.0186596
cg23806034	-0.533188	0.018735
cg21627760	-0.532952	0.0187974
cg12902436	-0.532854	0.0188234
cg12743425	-0.532712	0.018861
cg26279525	0.532679	0.0188697
cg13370086	0.532598	0.0188911
cg10321395	-0.532585	0.0188945
cg23618217	0.532373	0.0189511
cg12649727	0.532288	0.0189736
cg09459044	-0.532274	0.0189773
cg06365412	-0.532147	0.0190113
cg02976366	0.531953	0.019063
cg27117491	0.531896	0.0190784
cg24018765	-0.531813	0.0191005
cg13673023	0.531803	0.0191033
cg09782645	-0.531786	0.0191079
cg23766354	-0.531724	0.0191245
cg18158604	0.531578	0.0191637
cg25544551	-0.531494	0.0191863
cg20047732	-0.531397	0.0192122
cg06440665	0.53133	0.0192302
cg13328713	0.53131	0.0192356
cg01292539	0.531232	0.0192567
cg11029191	0.531207	0.0192633
cg23447569	0.531185	0.0192695
cg13536060	-0.531102	0.0192917
cg02608145	0.530998	0.01932
cg18373878	0.530942	0.0193349
cg09360968	-0.530883	0.0193511
cg23356309	0.530829	0.0193656
cg13926796	0.530813	0.01937
cg26108046	-0.53081	0.0193708
cg09939303	0.53063	0.0194196
cg21265287	0.530282	0.0195141
cg12813711	-0.529976	0.0195977
cg07816873	-0.529945	0.0196063
cg20970354	-0.52992	0.0196131
cg24748746	0.529784	0.0196504
cg22786898	0.529759	0.0196571
cg09644806	0.529742	0.0196619
cg16742925	-0.529711	0.0196704
cg03564506	0.529676	0.0196798
cg02551323	-0.529658	0.0196849
cg27620356	0.529608	0.0196985
cg08491653	-0.529561	0.0197115
cg23105820	-0.529471	0.0197362
cg04128880	-0.529419	0.0197505
cg04921244	-0.529289	0.0197861
cg00293616	-0.529189	0.0198138
cg15734230	-0.529097	0.0198392
cg02019873	0.529039	0.0198552
cg26504835	0.528964	0.0198759
cg26211126	-0.528851	0.0199073
cg10314857	0.528842	0.0199096
cg03075631	0.528828	0.0199135
cg15256305	-0.528633	0.0199675
cg15069545	-0.528633	0.0199676
ch.5.2925238F	-0.528587	0.0199804
cg13462890	0.528482	0.0200095
cg15325961	0.528479	0.0200105
cg05263953	0.528468	0.0200135
cg25356393	0.528364	0.0200423
cg27066917	0.528228	0.0200803
cg14095761	0.528207	0.0200861
cg15896939	-0.528054	0.0201289
cg06595479	0.527662	0.0202386
cg08264694	-0.527652	0.0202414
cg20575173	0.527627	0.0202485
cg08120023	-0.527522	0.0202777
cg12722998	-0.527492	0.0202861
cg12287945	-0.527411	0.0203091
cg06008873	0.527348	0.0203268
cg10969229	-0.527338	0.0203296
cg25457437	0.527246	0.0203555
cg12426360	0.527209	0.0203658
cg22288195	-0.52719	0.0203713
cg17524265	0.527128	0.0203889
cg12832988	-0.526855	0.0204659
cg14285744	0.526837	0.0204709
cg21841632	0.526775	0.0204886
cg17813879	0.526715	0.0205054
cg04547181	0.526583	0.020543
cg03203287	0.526578	0.0205445
cg17832688	-0.526562	0.020549
cg25298725	-0.52641	0.0205922
cg24138705	0.526409	0.0205924
cg19591003	0.52634	0.0206119
cg10738648	-0.52623	0.0206434
cg19328639	-0.526221	0.0206458
cg24551396	0.526192	0.0206541
cg09194742	0.526099	0.0206808
cg03765822	-0.526016	0.0207044
cg10899668	-0.525882	0.0207427
cg18491744	-0.525847	0.0207528
cg13653328	-0.525791	0.0207688
cg10694442	-0.525735	0.0207848
cg02346492	-0.525635	0.0208134
cg02472486	-0.525614	0.0208193
cg04434244	-0.525568	0.0208325
cg07136905	0.525436	0.0208705
cg17519570	-0.525433	0.0208714
cg11133524	-0.525421	0.0208747
cg24128292	0.525404	0.0208798
cg22430463	-0.525391	0.0208836
cg19602694	0.52532	0.020904
cg17886028	0.525297	0.0209105
cg14308304	-0.525255	0.0209226
cg08652300	-0.525203	0.0209377
cg26284540	0.525181	0.020944
cg04968079	-0.525159	0.0209503
cg14333520	-0.525063	0.020978
cg26828320	-0.525017	0.0209913
cg06578063	0.524977	0.0210029
cg19404484	-0.524976	0.0210031
cg17448836	0.5249	0.0210251
cg18909516	-0.524894	0.0210267
cg03743982	0.524847	0.0210403
cg16848116	-0.52482	0.0210481
cg23463077	-0.524809	0.0210514
cg20627971	-0.524807	0.0210518
cg24275088	0.524762	0.0210649
cg06550200	0.52476	0.0210654
cg25619184	-0.524703	0.021082
cg10280035	0.524657	0.0210952
cg13788592	-0.524626	0.0211042
cg06947206	-0.524565	0.0211221
cg04988917	0.524548	0.0211268
cg16501572	-0.524503	0.02114
cg13765004	0.524482	0.021146
cg04044684	0.524448	0.0211561
cg04245870	0.52443	0.0211612
cg06934394	0.524399	0.0211703
cg11488149	0.524381	0.0211754
cg16882684	0.524085	0.0212616
cg09426994	-0.524063	0.0212681
cg24942919	0.523676	0.0213811
cg20264068	-0.523605	0.0214019
cg16233074	-0.523573	0.0214115
cg13833535	-0.523515	0.0214284
cg20695175	0.523459	0.0214449
cg22909709	-0.523358	0.0214746
cg22025263	-0.5233	0.0214916
cg04611466	0.52322	0.0215151
cg24850121	0.523203	0.0215199
cg03366382	0.523002	0.0215793
cg07381788	0.522984	0.0215846
cg25223285	-0.522897	0.0216103
cg07010582	0.522825	0.0216315
cg09253931	-0.522765	0.0216494
cg14305942	0.522698	0.0216691
cg08681409	0.522663	0.0216794
cg17418212	0.522632	0.0216886
cg18665526	-0.52256	0.0217101
cg17888390	-0.522535	0.0217173
cg02499453	-0.522349	0.0217728
cg01245423	0.522283	0.0217923
cg26352073	0.52217	0.0218261
cg06860122	0.522162	0.0218282
cg13878974	-0.522063	0.0218577
cg07309136	-0.521926	0.0218987
cg19979646	-0.521855	0.0219199
cg10088519	-0.521848	0.021922
cg21709909	-0.521711	0.0219628
cg04407388	0.521639	0.0219845
cg20208523	0.521524	0.0220189
cg11921538	0.521512	0.0220225
cg05970116	-0.521505	0.0220245
cg09092052	-0.5215	0.0220262
cg04471045	0.521493	0.0220282
cg06479032	-0.521467	0.0220359
cg12173586	0.521346	0.0220722
cg13627197	0.521334	0.0220761
cg00292669	0.521315	0.0220817
cg10011746	-0.521081	0.0221521
cg22816218	-0.520973	0.0221847
cg20993163	0.520867	0.0222164
cg00624939	-0.520824	0.0222296
cg23574583	0.520823	0.0222298
cg04184063	0.520744	0.0222536
cg13831570	-0.520592	0.0222996
cg16060671	0.520563	0.0223084
cg19294117	-0.520531	0.0223181
cg03235923	0.520504	0.0223262
cg04486282	-0.520455	0.0223413
cg18586823	0.520419	0.022352
cg22437258	-0.520375	0.0223655
cg23003872	0.52029	0.0223912
cg27090784	-0.520227	0.0224105
cg14784343	0.520162	0.0224303
cg13380500	0.52013	0.0224399
cg00706207	0.520085	0.0224536
cg20424470	-0.520021	0.0224731
cg09832661	-0.519973	0.0224877
cg14232743	-0.519922	0.0225034
cg27517238	-0.519894	0.0225119
cg14957214	-0.519773	0.0225489
cg16837769	-0.519756	0.0225539
cg14985220	-0.519724	0.0225639
cg12740857	-0.519645	0.0225879
cg17157630	-0.519599	0.0226021
cg24949344	-0.519551	0.0226166
cg24250549	0.519551	0.0226167
cg25922969	0.519521	0.0226258
cg24083817	-0.519475	0.0226398
cg25237898	0.519438	0.0226513
cg04257064	0.519407	0.0226608
cg16264781	-0.519171	0.0227333
cg00975746	0.51913	0.0227458
cg24554572	-0.519111	0.0227518
cg14473811	-0.518977	0.0227932
cg26817145	0.518949	0.0228016
cg06688362	-0.518917	0.0228114
cg01449141	-0.518738	0.0228667
cg19007101	-0.518715	0.022874
cg26965151	-0.51869	0.0228814
cg10498926	0.51869	0.0228817
cg02327812	0.518658	0.0228915
cg13762612	0.518656	0.0228919
cg02331830	0.518526	0.0229322
cg09682913	-0.518364	0.0229824
cg10712201	0.518198	0.0230338
cg00103783	-0.518182	0.0230391
cg03991512	0.518105	0.0230629
cg17935813	-0.51799	0.0230986
cg13502514	0.517954	0.0231099
cg20969846	0.517949	0.0231113
cg03625285	0.517917	0.0231213
cg11893323	0.517785	0.0231627
cg14978826	-0.517615	0.0232158
cg20589862	-0.517594	0.0232223
cg18304093	0.517582	0.0232261
cg16999994	-0.517528	0.0232428
cg17500754	-0.517493	0.0232538
cg23432430	-0.517471	0.0232606
cg09152120	-0.517382	0.0232887
cg11143796	-0.517262	0.0233261
cg26387998	-0.517216	0.0233405
cg23367076	0.517186	0.0233501
cg23807196	-0.517114	0.0233726
cg10157975	-0.517077	0.0233843
cg09050820	-0.517045	0.0233944
cg13763503	-0.517021	0.0234019
cg02576637	-0.516972	0.0234173
cg08597345	0.516782	0.0234771
cg12216448	0.51676	0.023484
cg04001714	0.516712	0.0234992
cg05800289	0.516665	0.023514
cg10339911	0.516649	0.0235192
cg18054674	0.51659	0.0235379
cg11775124	0.516588	0.0235383
cg17387838	0.516459	0.0235791
cg22953510	0.516357	0.0236117
cg08197943	-0.51629	0.0236328
cg17386578	-0.516238	0.0236493
cg18011517	0.51616	0.023674
cg18964630	-0.516135	0.0236819
cg22139025	0.515975	0.0237326
cg25646046	-0.515971	0.0237339
cg05501868	0.515958	0.023738
cg11157691	-0.51579	0.0237915
cg15885274	0.515744	0.0238062
cg24208375	-0.515689	0.0238239
cg22105146	-0.515682	0.023826
cg05866411	-0.515628	0.0238434
cg09558850	0.515573	0.0238608
cg19619036	0.51552	0.0238778
cg26469613	0.515479	0.0238908
cg15572787	-0.515408	0.0239138
cg06570432	0.515381	0.0239223
cg21263980	-0.515272	0.0239571
cg05747849	-0.515265	0.0239593
cg02838762	-0.515233	0.0239696
cg09712195	0.515094	0.0240143
cg21952646	-0.515093	0.0240147
cg10434814	0.515085	0.0240171
cg20958628	0.515075	0.0240202
cg11499025	0.514968	0.0240546
cg01953390	-0.514968	0.0240547
cg00521588	-0.514961	0.0240568
cg03626579	0.514838	0.0240966
cg00937489	-0.514783	0.0241144
cg01720616	0.514747	0.0241259
cg19539519	0.514729	0.0241316
cg09969748	-0.514647	0.024158
cg27110548	0.514586	0.0241776
cg01246961	0.514468	0.0242159
cg26393393	-0.514425	0.0242299
cg11712506	0.51441	0.0242344
cg09840386	-0.514374	0.0242463
cg02847575	-0.514367	0.0242485
cg12441957	0.51431	0.0242669
cg04254609	-0.51431	0.024267
cg01841312	0.514304	0.0242689
cg24565496	-0.514295	0.0242719
cg00501542	0.514235	0.0242912
cg05860019	0.514117	0.0243296
cg18317933	0.514082	0.0243409
cg02765496	0.513954	0.0243824
cg00011350	0.513937	0.0243878
cg01183965	0.513926	0.0243915
cg09174162	-0.513874	0.0244085
cg19718450	-0.513854	0.0244148
cg20973476	0.513852	0.0244155
cg06621309	-0.513776	0.0244401
cg19758448	0.513772	0.0244416
cg08817693	0.513756	0.0244468
cg02441618	0.513724	0.0244573
cg08670906	0.513627	0.0244888
cg09704217	-0.51361	0.0244943
cg02247178	-0.513571	0.0245072
cg03754708	0.513556	0.0245118
cg01048272	0.513518	0.0245245
cg25487430	-0.513477	0.0245377
cg03427841	0.513417	0.0245574
cg09227136	-0.513408	0.0245603
cg02996639	-0.513234	0.0246173
cg11461627	-0.513188	0.0246322
cg24330485	-0.513159	0.0246419
cg00158442	0.513157	0.0246423
cg14772439	0.513137	0.024649
cg16836995	0.513119	0.0246548
cg11526630	0.513071	0.0246706
cg00801868	-0.513062	0.0246736
cg04342483	0.513005	0.0246922
cg22012975	-0.512924	0.0247188
cg10551778	-0.512903	0.0247259
cg23474312	-0.512901	0.0247265
cg19297688	0.512801	0.0247592
cg14878009	0.51279	0.0247628
cg09354021	-0.512651	0.0248087
cg23734137	-0.512611	0.0248217
cg05608383	0.512568	0.0248359
cg00845891	-0.512549	0.0248423
cg00425078	-0.512533	0.0248475
cg26596719	-0.512475	0.0248664
cg02182127	0.512448	0.0248755
cg13796272	-0.512419	0.0248852
cg17974247	0.512412	0.0248875
cg05255057	0.512402	0.0248907
cg04904561	0.512372	0.0249006
cg26888727	0.512367	0.0249023
cg21404028	-0.51234	0.0249113
cg06590074	0.512297	0.0249254
cg05232067	-0.512297	0.0249254
cg18830241	-0.512189	0.0249611
cg08139238	-0.512084	0.0249959
cg18975839	-0.512063	0.0250029
cg10753966	-0.511995	0.0250252
cg22356593	0.511948	0.0250409
cg02715072	-0.511846	0.0250749
cg15314382	-0.511813	0.0250857
cg01998047	-0.511742	0.0251095
cg17929492	-0.511539	0.0251771
cg02549314	0.511496	0.0251913
cg03162994	0.51141	0.02522
cg19025700	0.511406	0.0252214
cg11064915	0.51122	0.0252832
cg19523338	0.511216	0.0252846
cg06772753	0.511183	0.0252956
cg03128011	-0.511169	0.0253003
cg13725516	0.510962	0.0253698
cg15342631	0.510957	0.0253715
cg04982619	0.510921	0.0253835
cg22876446	0.510809	0.0254212
cg27576785	0.510796	0.0254254
cg01045723	-0.510753	0.0254399
cg00592315	0.510578	0.0254988
cg11194725	-0.510558	0.0255055
cg08318283	0.510531	0.0255144
cg05225439	-0.510521	0.0255178
cg13768872	0.510517	0.0255194
cg20076240	0.510504	0.0255237
cg18374697	-0.510319	0.0255861
cg05486191	0.51031	0.0255889
cg20488617	-0.510242	0.0256118
cg04206742	0.510182	0.0256322
cg03987003	-0.510094	0.025662
cg25673584	0.510064	0.0256722
cg24540003	-0.509894	0.0257297
cg07277038	0.509822	0.025754
cg22448304	-0.509822	0.0257542
cg04663916	0.509781	0.0257681
cg25582669	0.509767	0.0257727
cg08051013	0.50966	0.0258092
cg22134611	0.509659	0.0258093
cg09899215	0.509514	0.0258587
cg09214616	-0.509457	0.0258779
cg09399371	0.509398	0.0258983
cg01034363	-0.50938	0.0259043
cg25427524	-0.509371	0.0259073
cg07258715	0.509337	0.0259189
cg10858225	-0.509311	0.0259279
cg21044022	-0.509263	0.0259443
cg19671026	-0.509244	0.0259508
cg07733920	-0.50916	0.0259792
cg00475036	-0.509154	0.0259814
cg03447554	0.509153	0.0259818
cg08461840	-0.509067	0.0260111
cg11417675	-0.509064	0.0260122
cg12530017	-0.509051	0.0260165
cg12588279	0.509046	0.0260184
cg19097374	0.508942	0.0260539
cg05177551	0.508933	0.0260571
cg21645630	0.508813	0.0260979
cg09174123	0.508763	0.0261153
cg26020513	0.508735	0.0261248
cg26748425	-0.508705	0.0261351
cg07840541	-0.508651	0.0261535
cg16959787	0.508648	0.0261546
cg01289965	-0.508626	0.0261621
cg08363605	-0.508586	0.0261759
cg14995774	0.508451	0.0262222
cg23973524	0.508415	0.0262346
cg10087060	0.508412	0.0262358
cg20759595	-0.508412	0.0262358
cg06925882	0.508365	0.0262518
cg13928473	0.508361	0.0262534
cg26262055	0.508303	0.0262734
cg26554505	-0.508288	0.0262785
cg15986326	-0.508131	0.0263326
cg20131219	0.50807	0.0263535
cg08374291	-0.50797	0.0263882
cg18621142	0.507907	0.02641
cg05683857	0.507878	0.0264199
cg07371337	0.507869	0.0264232
cg19779370	-0.507859	0.0264264
cg08675654	0.507856	0.0264278
cg01027101	-0.507836	0.0264347
cg21287330	-0.507735	0.0264694
cg22863523	-0.507725	0.0264731
cg18816206	-0.50771	0.0264783
cg06497921	0.507705	0.02648
cg13656025	-0.507652	0.0264984
cg04245568	0.507508	0.0265483
cg08799305	0.507484	0.0265565
cg15763497	-0.507453	0.0265675
cg07415373	0.507407	0.0265833
cg19951443	-0.507406	0.0265837
cg03016571	0.507312	0.0266163
cg03102087	-0.507273	0.0266299
cg18425653	0.507259	0.0266347
cg26408777	-0.507239	0.0266418
cg17821168	0.507221	0.026648
cg04338446	0.507202	0.0266548
cg13167810	-0.507162	0.0266686
cg11740927	0.507155	0.0266712
cg01727651	-0.507117	0.0266843
cg27183801	0.50711	0.0266869
cg00275103	-0.507102	0.0266894
cg24872838	-0.507039	0.0267115
cg20467339	-0.506915	0.0267548
cg08729839	0.506878	0.0267679
cg20048521	0.506851	0.0267771
cg08497311	0.506815	0.0267897
cg04646987	0.506781	0.0268017
cg07404400	-0.506766	0.0268069
cg19168961	-0.506725	0.0268214
cg04250587	0.506683	0.0268359
cg14007638	0.506613	0.0268607
cg23965144	-0.506605	0.0268633
cg21653913	0.506523	0.0268923
cg03768777	-0.506404	0.0269338
cg01869157	0.506319	0.0269639
cg22776687	-0.506305	0.0269686
cg20149937	-0.506296	0.0269717
cg17024828	-0.506292	0.0269734
cg01737507	-0.506234	0.0269936
cg09699726	0.506228	0.0269958
cg05428978	-0.506207	0.0270031
cg07558894	-0.506194	0.0270078
cg12300851	0.506193	0.0270079
cg05179985	0.506101	0.0270404
cg25990329	0.506077	0.0270491
cg01370241	0.506035	0.0270637
cg19365706	-0.506035	0.0270639
cg18572898	-0.505998	0.027077
cg22388200	-0.505899	0.0271119
cg02622647	-0.505824	0.0271382
cg04474280	0.505756	0.0271624
cg01006048	0.505754	0.027163
cg12286123	-0.505722	0.0271743
cg21395110	-0.50571	0.0271786
cg27434954	-0.505694	0.0271843
cg16426670	0.505691	0.0271853
cg16027147	0.505689	0.027186
cg01689928	-0.505673	0.0271918
cg05193662	-0.505626	0.0272083
cg03128060	0.505614	0.0272126
cg13187936	0.505568	0.0272289
cg21305021	0.505506	0.0272507
cg18687533	0.505334	0.0273118
cg05081774	0.505299	0.0273242
cg20642610	-0.505292	0.0273269
cg24429836	0.50524	0.0273453
cg06680369	0.505205	0.0273576
cg26500454	0.505196	0.0273609
cg13806966	-0.505195	0.0273612
cg05597180	-0.50519	0.0273629
cg19270764	-0.505164	0.0273723
cg24533347	0.505158	0.0273744
cg04043816	0.50515	0.0273773
cg18879061	0.50512	0.027388
cg27348014	-0.505108	0.027392
cg05210398	0.504952	0.0274476
cg05510241	-0.5049	0.0274663
cg22719334	-0.504891	0.0274696
cg08843538	0.504881	0.0274731
cg24652271	-0.504854	0.0274826
cg04530116	-0.504851	0.0274838
cg17429234	0.504847	0.027485
cg05929645	-0.504833	0.0274902
cg01094687	0.504801	0.0275015
cg06873916	0.504786	0.0275069
cg07660378	0.504741	0.0275229
cg26848071	-0.504717	0.0275316
cg07703783	0.504512	0.0276048
cg25204852	0.50439	0.0276487
cg17129937	-0.504379	0.0276524
cg17076573	0.504378	0.0276531
cg10690082	0.504354	0.0276616
cg19738490	-0.504327	0.0276714
cg11670789	-0.504275	0.0276898
cg10726868	0.504111	0.0277488
cg01835766	-0.504034	0.0277767
cg07781096	0.503908	0.0278219
cg22959063	0.503883	0.0278309
cg24524546	-0.50388	0.0278319
cg17665552	0.503776	0.0278696
cg13620317	0.503761	0.0278749
cg01361021	0.503731	0.0278857
cg14918008	0.503698	0.0278978
cg09294739	0.50358	0.0279401
cg03664800	-0.503571	0.0279437
cg27619163	-0.503568	0.0279448
cg06494227	-0.50354	0.0279547
cg09525112	0.50354	0.0279547
cg25589720	-0.503455	0.0279856
cg04312970	0.50344	0.0279907
cg25420507	0.503428	0.0279954
cg21505925	0.50337	0.0280164
cg00800109	0.50331	0.028038
cg03793055	0.503297	0.0280427
cg13155490	-0.503264	0.0280548
cg03472888	-0.503231	0.0280668
cg27291304	0.503197	0.028079
cg09669104	0.503176	0.0280867
cg16237409	-0.503175	0.0280868
cg15702823	-0.503172	0.0280881
cg23927974	0.503146	0.0280973
cg01752203	0.503145	0.0280979
cg10210354	0.502982	0.0281569
cg20236659	0.50293	0.0281762
cg06480249	-0.502891	0.0281903
cg25952886	0.502837	0.0282098
cg14649073	0.502792	0.0282261
cg08958656	0.502782	0.0282298
cg06604568	-0.502762	0.028237
cg05345154	-0.502719	0.0282529
cg22215783	-0.502714	0.0282548
cg10240950	-0.502617	0.0282901
cg09143663	0.50261	0.0282928
cg13782322	0.502598	0.0282971
cg15375772	0.502523	0.0283244
cg09503045	0.502522	0.0283249
cg26629730	0.502476	0.0283417
cg24465224	-0.50246	0.0283473
cg10462820	-0.502445	0.0283529
cg03696592	0.502411	0.0283652
cg04871330	-0.502296	0.0284076
cg15066967	0.502291	0.0284093
cg18729086	0.502275	0.0284152
cg03058520	-0.502258	0.0284214
cg22041658	-0.502134	0.0284667
cg23302469	0.502116	0.0284733
cg11206312	-0.502098	0.02848
cg24289501	-0.502084	0.0284851
cg01580578	0.502038	0.028502
cg13001017	0.501928	0.0285425
cg15778335	-0.501911	0.0285488
cg11815984	0.5019	0.0285527
cg24080181	-0.501865	0.0285657
cg05398737	-0.501811	0.0285855
cg27312049	0.501742	0.0286107
cg01476969	0.50173	0.0286153
cg10475489	-0.501667	0.0286384
cg22161269	0.501601	0.0286628
cg17451176	0.50159	0.028667
cg27577993	-0.501589	0.0286673
cg25402281	0.501545	0.0286836
cg13982541	0.501481	0.0287071
cg25344322	0.501468	0.0287121
cg09961645	0.501461	0.0287146
cg22323120	-0.501449	0.0287189
cg02612925	0.501448	0.0287192
cg14159522	-0.501256	0.0287903
cg03648690	-0.501143	0.028832
cg20189682	-0.501129	0.0288374
cg24951286	0.501026	0.0288755
cg12271800	0.500768	0.0289714
cg08860639	0.500764	0.0289729
cg00125858	0.500659	0.0290117
cg26720389	-0.500601	0.0290334
cg17023203	0.500592	0.029037
cg21147829	-0.500584	0.0290399
cg24403700	-0.500493	0.0290737
cg17482237	0.500439	0.0290938
cg06869160	-0.500412	0.0291041
cg02066277	0.500383	0.029115
cg03044514	0.500279	0.0291535
cg12297711	-0.500253	0.0291634
cg08232380	-0.50024	0.029168
cg25607899	-0.500202	0.0291825
cg12663223	-0.500201	0.0291829
cg21327609	-0.500143	0.0292046
cg12630461	0.50012	0.0292129
cg17702024	-0.500069	0.029232
cg09939392	-0.500034	0.0292452
cg13388191	0.499984	0.0292641
cg13614409	-0.499983	0.0292642
cg13609937	-0.499939	0.0292808
cg03888365	0.499884	0.0293015
cg25202411	-0.499861	0.02931
cg21218093	0.499832	0.029321
cg02647869	0.499829	0.0293222
cg18289048	-0.499806	0.029331
cg09329587	0.499795	0.029335
cg18730905	0.499774	0.0293429
cg26306572	-0.499749	0.0293522
cg22687902	-0.499696	0.029372
cg11600807	-0.499618	0.0294015
cg01783386	-0.499607	0.0294058
cg24694675	-0.499584	0.0294144
cg12649087	0.499559	0.0294236
cg02657128	0.499475	0.0294551
cg07317601	-0.49945	0.0294649
cg25787300	-0.499424	0.0294745
cg26127345	-0.499419	0.0294762
cg06529658	-0.499387	0.0294884
cg02485003	0.49931	0.0295174
cg17077171	-0.499246	0.0295416
cg10316617	0.499224	0.0295501
cg17689763	0.499206	0.0295566
cg06496470	0.499133	0.0295843
cg11056832	-0.499104	0.0295955
cg08449138	-0.499103	0.0295958
cg17108859	-0.499078	0.0296052
cg07160278	-0.499052	0.029615
cg27260462	-0.499033	0.0296223
cg23502023	-0.498988	0.0296394
cg22307908	0.498973	0.029645
cg10571695	-0.498962	0.029649
cg10951976	-0.498951	0.0296533
cg24319171	-0.49894	0.0296575
cg11658047	-0.498892	0.0296757
cg22649124	0.49888	0.0296801
cg09698465	0.498865	0.0296856
cg02418055	0.498859	0.0296882
cg03239591	-0.498822	0.029702
cg19856758	0.49879	0.0297143
cg15035713	-0.498762	0.0297248
cg24192671	0.498653	0.0297661
cg08432583	-0.498646	0.0297688
cg09205751	0.498611	0.0297823
cg11186127	-0.498599	0.0297866
cg13280079	0.498584	0.0297926
cg23637151	-0.498484	0.0298306
cg03642695	0.49847	0.0298358
cg15661337	-0.498415	0.0298566
cg02854515	-0.498364	0.029876
cg27126318	0.498298	0.0299014
cg17798981	-0.498296	0.0299021
cg04297163	-0.498268	0.0299127
cg22482194	-0.49812	0.0299694
cg22598241	0.498067	0.0299893
cg24447625	-0.498008	0.0300119
cg03854071	0.497991	0.0300186
cg04218760	-0.49786	0.0300687
cg05975884	-0.497802	0.030091
cg02580763	0.497791	0.0300952
cg16222802	-0.497764	0.0301053
cg12449162	-0.497724	0.0301209
cg19932343	-0.49769	0.0301339
cg25345738	0.497676	0.030139
cg11659652	-0.497659	0.0301455
cg04243827	-0.497569	0.0301803
cg23482839	0.497566	0.0301812
cg00067126	-0.497556	0.0301852
cg02391526	-0.497542	0.0301904
cg04227238	-0.497446	0.0302273
cg14408938	-0.497422	0.0302366
cg04529713	0.497418	0.0302383
cg18087326	-0.497411	0.0302407
cg07318113	-0.497383	0.0302518
cg06690735	0.497331	0.0302716
cg16640517	-0.497315	0.0302779
cg26985366	0.497307	0.0302809
cg15378445	0.4973	0.0302837
cg14580996	-0.497272	0.0302943
cg18704543	0.497253	0.0303019
cg12233786	-0.497234	0.0303089
cg21708867	0.497233	0.0303093
cg25661769	0.497221	0.0303142
cg14328230	-0.497177	0.030331
cg23247704	-0.497038	0.0303846
cg12460870	-0.496983	0.0304059
cg06010711	-0.496974	0.0304092
cg03180187	-0.496954	0.0304169
cg22467129	-0.49689	0.0304417
cg10677351	-0.49686	0.0304535
cg27324541	-0.496836	0.0304628
cg03560090	-0.496776	0.0304859
cg20560283	0.496767	0.0304894
cg07578618	0.496759	0.0304924
cg19825600	0.496737	0.0305008
cg14647032	-0.496726	0.0305051
cg17867194	-0.496685	0.030521
cg07552315	0.496671	0.0305266
cg00540941	0.496633	0.0305411
cg18826267	-0.496597	0.030555
cg03016189	-0.496591	0.0305576
cg25136631	0.496575	0.0305638
cg07601148	0.496534	0.0305795
cg25623473	-0.496514	0.0305872
cg25426776	-0.496493	0.0305954
cg09385032	0.496432	0.0306193
cg22010140	0.496385	0.0306373
cg17582391	0.496381	0.030639
cg14122373	-0.496359	0.0306476
cg15734942	0.496228	0.0306987
cg04203453	0.496223	0.0307005
cg07143158	0.496172	0.0307203
cg16429887	0.496158	0.0307259
cg02932854	0.496154	0.0307273
cg11138769	-0.496154	0.0307274
cg22925751	0.496135	0.0307346
cg07761646	0.496083	0.0307551
cg13313423	0.49606	0.0307641
cg19112236	-0.496047	0.0307688
cg24947324	0.496008	0.0307843
cg06327515	0.495991	0.0307909
cg04565464	-0.495953	0.0308055
cg20470467	-0.495907	0.0308234
cg17494863	-0.495904	0.0308247
cg05062939	-0.495865	0.0308398
cg25348940	0.495776	0.0308746
cg21840233	0.495776	0.0308749
cg20648369	-0.495697	0.0309055
cg17530152	0.495692	0.0309078
cg11059159	-0.495654	0.0309226
cg01132407	0.495649	0.0309243
cg15465279	0.495631	0.0309313
cg15911948	-0.49558	0.0309515
cg06781532	0.495574	0.0309538
cg12249591	0.495569	0.0309556
cg01214346	0.495508	0.0309797
cg21053602	-0.495493	0.0309856
cg09854814	0.495489	0.0309869
cg26042514	0.495447	0.0310034
cg19803194	-0.49542	0.031014
cg20544186	0.495405	0.0310201
cg04463636	-0.495382	0.031029
cg04411307	0.495381	0.0310295
cg02527459	-0.495369	0.0310341
cg03738707	-0.495337	0.0310466
cg13712818	0.49518	0.0311082
cg06656553	0.495159	0.0311167
cg12707926	0.495102	0.0311389
cg02254407	0.495082	0.0311468
cg20704560	-0.495017	0.0311723
cg17219981	-0.495009	0.0311754
cg26681017	0.494984	0.0311856
cg03942271	-0.494895	0.0312205
cg16644634	0.494823	0.031249
cg08128768	-0.49472	0.0312897
cg11241151	0.494692	0.0313007
cg03404566	0.494678	0.031306
cg11447849	0.494672	0.0313086
cg00675157	0.49464	0.0313213
cg14653877	0.49456	0.0313529
cg03966449	-0.49455	0.0313567
cg18208654	-0.494538	0.0313613
cg12079597	-0.494515	0.0313704
cg22284422	-0.494467	0.0313895
cg15578948	-0.494455	0.0313944
cg12484266	-0.494411	0.0314119
cg00725145	-0.494394	0.0314185
cg07641567	-0.49438	0.031424
cg09082852	-0.494292	0.0314588
cg00996690	-0.49428	0.0314638
cg05154234	0.494122	0.0315264
cg01933718	0.493938	0.0315996
cg21467206	0.49392	0.0316066
cg24629016	0.49391	0.0316107
cg03040282	-0.493881	0.0316224
cg03737080	0.493827	0.0316438
cg16545773	-0.493819	0.0316469
cg15541583	-0.493645	0.0317161
cg10215884	0.493636	0.03172
cg09421347	-0.493614	0.0317285
cg00908766	-0.49359	0.0317384
cg27532758	-0.493534	0.0317606
cg10798682	0.493498	0.0317748
cg11000786	0.493497	0.0317756
cg02813863	-0.493418	0.0318068
cg18434356	0.493411	0.0318097
cg26254553	0.493396	0.0318158
cg13277983	-0.493345	0.0318363
cg14653849	0.493307	0.0318515
cg20716174	-0.493237	0.0318794
cg16244664	0.493214	0.0318886
cg19987219	0.493211	0.03189
cg16110455	-0.493138	0.0319192
cg23572228	-0.49311	0.0319304
cg23503101	0.493106	0.031932
cg15239679	0.493063	0.0319493
cg13728604	0.493024	0.031965
cg21167532	0.493013	0.0319694
cg02956194	0.492995	0.0319764
cg24700760	0.492977	0.0319837
cg05477457	-0.492951	0.0319942
cg15603885	0.492932	0.0320017
cg02701435	0.492913	0.0320095
cg26231582	-0.492819	0.0320474
cg19300632	-0.492757	0.0320723
cg00769251	0.492721	0.0320869
cg00530199	-0.492702	0.0320942
cg22425913	-0.492653	0.0321142
cg19792732	-0.492603	0.0321342
cg20314438	-0.492491	0.0321795
cg15300101	-0.492444	0.0321984
cg14005211	0.492423	0.0322068
cg23246911	-0.492415	0.0322101
cg16606256	-0.492414	0.0322105
cg25705148	0.492414	0.0322106
cg07127799	-0.492369	0.0322289
cg04396112	-0.492253	0.0322758
cg01284702	-0.492205	0.0322951
cg24126849	0.492176	0.0323069
cg16487328	-0.49213	0.0323254
cg00524706	0.492082	0.0323448
cg19346281	-0.492063	0.0323524
cg08623010	-0.492024	0.0323683
cg05693910	-0.491928	0.0324074
cg13282195	0.491915	0.0324125
cg05788089	0.491912	0.0324139
cg23635130	0.491902	0.0324178
cg24741962	0.491894	0.032421
cg01388847	0.491832	0.0324463
cg03212161	-0.491812	0.0324545
cg08881067	-0.491802	0.0324586
cg17181092	-0.491765	0.0324734
cg25277809	-0.49172	0.0324919
cg01234563	0.49163	0.0325282
cg16576544	-0.491562	0.0325561
cg07078269	0.491514	0.0325755
cg22148214	0.491474	0.032592
cg00116315	0.49146	0.0325977
cg10095084	0.49142	0.0326141
cg26917551	0.49136	0.0326385
cg09276982	-0.491311	0.0326585
cg21931212	0.4913	0.0326628
cg14292870	0.491276	0.0326725
cg10965581	0.491264	0.0326777
cg09333481	-0.49119	0.0327077
cg07594478	-0.491159	0.0327207
cg00521620	0.491144	0.0327266
cg18065597	-0.491055	0.0327632
cg20836795	-0.491034	0.0327717
cg16544989	0.491015	0.0327794
cg04822973	-0.490893	0.0328294
cg16332224	0.490868	0.0328398
cg05462328	-0.490846	0.0328487
cg25465019	-0.490786	0.0328734
ch.8.102115565R	0.490751	0.0328877
cg23109261	-0.49068	0.0329169
cg15184495	-0.490668	0.0329219
cg23638801	-0.490649	0.0329296
cg01568850	-0.490647	0.0329305
cg05026753	-0.490611	0.0329454
cg21034405	0.49058	0.0329581
cg26259001	0.490492	0.0329942
cg00876784	0.49044	0.0330154
cg26906285	0.490384	0.0330388
cg27360992	-0.490348	0.0330536
cg13474244	0.490326	0.0330625
cg17094363	0.490319	0.0330654
cg16620364	0.490256	0.0330913
cg23026211	-0.490211	0.0331101
cg14022523	-0.490208	0.033111
cg09255473	0.490186	0.0331203
cg18454701	-0.490123	0.0331463
ch.1.87731801F	-0.489972	0.0332086
cg25112826	-0.489955	0.0332157
cg06616029	-0.489907	0.0332355
cg22482381	-0.489855	0.0332569
cg18494563	0.489817	0.0332729
cg09033376	-0.489772	0.0332915
cg09033563	0.489746	0.0333023
cg23855413	0.489689	0.0333261
cg26429017	0.489598	0.0333635
cg10201671	0.489598	0.0333637
cg03259415	-0.489568	0.0333763
cg13291296	0.489555	0.0333814
cg23984976	-0.489554	0.033382
cg19284575	-0.489541	0.0333871
cg06645820	0.489539	0.0333881
cg01533539	-0.48952	0.033396
cg16051228	0.489465	0.033419
cg17170429	0.489414	0.0334402
cg21490444	0.489394	0.0334483
cg14924091	-0.48938	0.0334543
cg12982283	0.489359	0.0334629
cg02987388	0.489357	0.0334637
cg03930921	0.489344	0.0334691
cg02764611	-0.489333	0.0334739
cg06741367	-0.489294	0.0334899
cg18984499	-0.489272	0.0334991
cg15070513	0.489258	0.033505
cg20684251	-0.4892	0.0335293
cg11249452	-0.489193	0.033532
cg14000519	0.489185	0.0335353
cg18022344	0.489157	0.0335473
cg14258107	0.489152	0.0335493
cg22327778	0.489137	0.0335554
cg26411466	0.489133	0.033557
cg19410364	-0.489115	0.0335648
cg15649333	0.489092	0.0335743
cg24719901	-0.489045	0.0335937
cg02394395	0.489025	0.0336023
cg26112863	-0.489022	0.0336034
cg08542351	0.489018	0.0336052
cg01459033	0.488946	0.0336351
cg14663451	0.488939	0.0336382
cg09847153	0.488929	0.0336424
cg03849685	-0.488925	0.0336439
cg04516896	0.488914	0.0336485
cg05614333	0.488898	0.0336551
cg27524519	-0.488864	0.0336694
cg24516106	0.488822	0.033687
cg08159447	-0.488762	0.0337122
cg00304673	-0.48875	0.0337169
cg02695704	-0.488729	0.0337257
cg16836224	-0.488714	0.0337323
cg08125503	0.488681	0.0337459
cg21245306	0.48864	0.0337629
cg26358950	0.488547	0.0338022
cg13165085	0.488475	0.0338323
cg13455700	-0.488416	0.0338571
cg09946603	-0.488412	0.0338586
cg12707548	-0.488405	0.0338615
cg08692111	0.488287	0.0339111
cg08153160	-0.488282	0.0339133
cg27038144	0.488214	0.0339418
cg22367310	-0.488211	0.0339431
cg00763768	-0.488195	0.0339501
cg06942262	0.488114	0.0339842
cg02066716	0.488092	0.0339934
cg25600027	-0.488012	0.0340268
cg03603642	0.48796	0.0340488
cg17772535	-0.487939	0.0340577
cg04795044	0.487917	0.034067
cg15622860	0.487912	0.0340692
cg23145621	-0.487912	0.0340693
cg03414001	-0.487883	0.0340814
cg14090219	0.487873	0.0340858
cg00009523	0.48785	0.0340955
cg23323891	0.487783	0.0341238
cg26719024	-0.487621	0.0341923
cg14771734	-0.487568	0.0342148
cg13267177	-0.487499	0.0342438
cg25935911	0.487473	0.0342548
cg19916659	-0.487466	0.0342575
cg14571004	0.487415	0.0342792
cg05372597	0.487403	0.0342843
cg04097610	-0.487358	0.0343034
cg17189494	0.487288	0.0343331
cg17424856	0.487269	0.0343413
cg23415219	-0.487269	0.0343414
cg26217489	-0.487252	0.0343483
cg25140612	0.487183	0.0343779
cg14525473	-0.48718	0.0343789
cg07475940	0.48718	0.0343793
cg01019355	0.487157	0.0343888
cg04255391	0.487066	0.0344274
cg08278732	0.486999	0.034456
cg05093113	-0.486928	0.0344861
cg02792582	0.486915	0.0344918
cg02527811	0.486885	0.0345045
cg27517652	0.486839	0.0345241
cg26188685	0.486837	0.034525
cg13557160	0.486795	0.0345428
cg21122075	0.486766	0.0345553
cg20671415	-0.486686	0.0345893
cg23936279	0.486683	0.0345909
cg19216624	0.486669	0.0345967
cg09495758	-0.486637	0.0346104
cg07220366	0.486597	0.0346276
cg14953026	-0.486553	0.0346464
cg00174918	-0.486485	0.0346754
cg13614606	0.486428	0.0346997
cg08200546	-0.486425	0.0347011
cg16889427	0.486338	0.0347383
cg00325917	0.486334	0.0347401
cg27194210	0.486177	0.0348073
cg06933752	-0.486169	0.0348108
cg22461201	0.486163	0.0348133
cg05770471	0.486068	0.0348541
cg14802680	-0.485988	0.0348885
cg17531228	0.485936	0.0349106
cg23385395	0.485931	0.0349127
cg06687102	0.485883	0.0349338
cg04011829	0.485882	0.034934
cg05046305	0.485858	0.0349445
cg03977696	0.485827	0.0349576
cg13238350	-0.485797	0.0349705
cg03513874	-0.485762	0.0349857
cg11729848	0.485708	0.035009
cg16707438	-0.485668	0.035026
cg01640945	0.485651	0.0350335
cg14230379	-0.485644	0.0350365
cg24111137	-0.485626	0.0350443
cg06016176	-0.485615	0.0350488
cg13209077	0.485614	0.0350495
cg07437033	-0.485613	0.0350499
cg18166959	-0.485511	0.0350938
cg15824873	0.485464	0.0351143
cg20112838	-0.485417	0.0351345
cg21774842	0.48538	0.0351506
cg18883538	-0.485379	0.035151
cg12495996	0.485166	0.0352432
cg08446692	0.485114	0.0352657
cg26311658	0.48511	0.0352674
cg04151762	-0.485054	0.0352915
cg25368085	0.485031	0.0353014
cg00234027	0.484973	0.0353267
cg16390305	0.484946	0.0353387
cg03283031	0.484903	0.0353573
cg02821705	-0.48489	0.0353626
cg20702419	0.48488	0.035367
cg01396418	-0.484874	0.0353697
cg09773473	0.484867	0.0353728
cg02269497	-0.484845	0.0353823
cg08859138	-0.484817	0.0353943
cg08049198	-0.484685	0.035452
cg10923408	-0.484676	0.0354557
cg17546196	0.484514	0.0355264
cg23549179	-0.484504	0.0355308
cg20017891	-0.484495	0.0355346
cg00646244	0.484443	0.0355571
cg04370730	0.484441	0.0355583
cg11816043	0.484415	0.0355695
cg10111146	0.484362	0.0355927
cg12495853	0.484332	0.0356058
cg02188665	0.484312	0.0356146
cg12857786	-0.484291	0.0356237
cg25227227	-0.484271	0.0356323
cg19586352	0.484266	0.0356344
cg08906015	-0.484177	0.0356735
cg15960967	-0.484174	0.0356748
cg26569590	0.484164	0.035679
cg18555433	-0.484118	0.0356993
cg16348638	-0.484087	0.0357129
cg17963935	-0.484054	0.0357274
cg14141610	-0.484044	0.0357315
cg07068942	-0.48397	0.035764
cg05778820	0.483881	0.0358032
cg17222164	-0.483864	0.0358104
cg20713174	0.483806	0.0358361
cg21767759	-0.483799	0.0358388
cg04912050	-0.483778	0.0358481
cg15035716	-0.483751	0.0358602
cg07621825	0.483692	0.0358858
cg07378472	-0.48369	0.0358869
cg06703092	-0.483665	0.0358979
cg26240185	-0.483639	0.0359091
cg25483191	-0.483613	0.0359205
cg08043024	0.48359	0.0359308
cg26362616	0.483556	0.0359457
cg01437482	-0.483537	0.0359543
cg26786615	-0.483452	0.0359913
cg04936446	0.483367	0.036029
cg17360552	0.483345	0.0360385
cg06885641	-0.48334	0.0360406
cg23971215	-0.483262	0.0360752
cg20237773	0.483233	0.036088
cg19357499	0.483199	0.0361028
cg09917562	0.483191	0.0361067
cg22018083	0.48318	0.0361114
cg20718643	-0.48315	0.0361246
cg06546066	-0.483149	0.036125
cg12923268	0.483141	0.0361284
cg27432826	0.4831	0.0361468
cg27467876	0.483066	0.0361619
cg08638512	-0.48301	0.0361866
cg08238375	-0.482867	0.0362497
cg25628542	0.482849	0.0362575
cg20399260	-0.482849	0.0362579
cg02831419	0.482826	0.0362677
cg24371114	0.482806	0.0362768
cg03022368	-0.482777	0.0362895
cg25363289	-0.482692	0.036327
cg25375029	-0.482686	0.0363299
cg24026974	0.482648	0.0363467
cg11970843	-0.482648	0.0363468
cg16840745	0.482618	0.0363599
cg14486095	-0.482617	0.0363605
cg12067287	-0.482617	0.0363606
cg01220655	0.482612	0.0363629
cg00115101	-0.482551	0.0363899
cg25149037	-0.48254	0.0363949
cg02256560	-0.482516	0.0364055
cg00053927	0.482463	0.0364289
cg10166889	0.48244	0.0364393
cg10871120	-0.482362	0.0364736
cg08906246	-0.482343	0.0364821
cg06802147	-0.482329	0.0364884
cg23036405	-0.482271	0.0365143
cg14877896	0.482247	0.0365252
cg09952701	-0.482182	0.036554
cg22132343	0.482163	0.0365622
cg05790551	0.482137	0.036574
cg17822947	-0.482136	0.0365743
cg03434509	0.4821	0.0365904
cg17283022	-0.482023	0.0366247
cg25418893	-0.481962	0.0366522
cg11347411	-0.481943	0.0366604
cg14800197	0.481932	0.0366653
cg18912006	0.481868	0.0366942
cg07199619	-0.481749	0.0367473
cg25602049	-0.481709	0.0367652
cg27620176	0.481705	0.0367671
cg04936260	-0.481672	0.0367816
cg10520500	0.481601	0.0368134
cg17909311	-0.481584	0.0368211
cg25405719	0.481577	0.0368242
cg13481809	0.481575	0.0368253
cg04740123	-0.481573	0.0368259
cg27555479	-0.481559	0.0368322
cg15537850	0.481441	0.0368851
cg27564383	-0.481402	0.0369028
cg26220838	0.481369	0.0369173
cg25735482	0.481312	0.0369433
cg04746890	0.481273	0.0369605
cg20079193	0.48123	0.03698
cg16779463	0.481214	0.0369871
cg22557711	-0.481074	0.0370502
cg14614296	-0.481025	0.0370723
cg07678010	0.481019	0.0370751
cg06291635	0.481005	0.0370814
cg18142265	0.481001	0.0370829
cg11230940	-0.480955	0.0371037
cg00791422	0.480954	0.037104
cg13192898	-0.480954	0.0371043
cg16655765	0.480929	0.0371156
cg04343263	-0.480888	0.037134
cg22282896	-0.480823	0.0371631
cg20243176	0.480795	0.0371761
cg16511475	0.480744	0.0371988
cg24917527	-0.480706	0.0372163
cg17241550	-0.480687	0.0372246
cg20959002	0.480652	0.0372407
cg26194633	-0.48057	0.0372775
cg13444964	-0.480536	0.0372928
cg22764186	0.480532	0.0372946
cg06607685	0.480495	0.0373113
cg24285942	0.480473	0.0373213
cg24633242	0.480469	0.0373232
cg25811737	-0.480389	0.0373596
cg00481499	-0.480375	0.0373657
cg00140361	-0.480338	0.0373825
cg04032181	0.480329	0.0373865
cg04861904	0.480305	0.0373974
cg25748226	0.480295	0.0374019
cg23493510	-0.480238	0.037428
cg00366223	0.480195	0.0374475
cg05409601	-0.480169	0.0374593
cg21265404	0.480124	0.0374797
cg06188367	-0.480105	0.0374883
cg10555106	0.480101	0.0374903
cg03214660	-0.4801	0.0374904
cg22903286	-0.480064	0.0375072
cg07905537	0.479976	0.0375468
cg01120994	0.479947	0.0375604
cg20448129	0.479873	0.037594
cg05857728	-0.479786	0.0376336
cg22773334	0.479765	0.0376432
cg11912049	-0.479737	0.0376556
cg27363141	0.479682	0.0376811
cg11655486	-0.47966	0.0376909
cg21680717	-0.479615	0.0377113
cg22717378	0.479592	0.0377221
cg27323088	-0.479582	0.0377267
cg06204623	-0.47956	0.0377365
cg14254966	-0.479508	0.0377606
cg03106717	0.479493	0.0377672
cg15996499	-0.479486	0.0377704
cg20814349	-0.479486	0.0377705
cg24176731	0.479482	0.0377722
cg04305082	0.479466	0.0377796
cg24643187	0.479464	0.0377803
cg14157213	-0.479413	0.0378036
cg06398138	0.479402	0.0378086
cg13671128	0.4794	0.0378097
cg25717406	0.479387	0.0378156
cg14825683	-0.479383	0.0378175
cg10379472	0.479344	0.0378356
cg03712442	0.479342	0.0378362
cg15571353	0.479304	0.0378536
cg24137216	-0.479214	0.0378947
cg03142574	-0.479178	0.0379112
cg11130621	-0.479175	0.0379125
cg25054828	-0.479164	0.0379177
cg26408565	-0.479121	0.0379376
cg25371692	-0.479064	0.0379635
cg03680517	0.479046	0.0379717
cg23890774	-0.479029	0.0379795
cg01154336	0.479003	0.0379915
cg01701819	0.478993	0.0379961
cg08512345	-0.478985	0.0379997
cg25246092	-0.478961	0.0380109
cg09643027	-0.478907	0.0380356
cg10338639	-0.478881	0.0380474
cg23190402	-0.47885	0.0380619
cg26344026	0.478842	0.0380657
cg09079252	-0.478834	0.0380692
cg06793967	0.478814	0.0380784
cg07851262	-0.478803	0.0380835
cg24755503	0.478767	0.0381001
cg20599748	0.478736	0.0381144
cg18788413	0.478693	0.038134
cg02721336	-0.478685	0.0381376
cg02281038	0.478678	0.0381411
cg03620623	0.478662	0.0381483
cg10687139	0.478661	0.0381489
cg17137035	-0.478624	0.038166
cg26033932	-0.478622	0.0381667
cg05529874	0.478593	0.0381802
cg11958040	0.47856	0.0381954
cg05696706	0.478477	0.0382335
cg27176697	-0.478428	0.0382562
cg12486840	-0.478413	0.038263
cg13951491	0.478406	0.0382662
cg02023728	0.478399	0.0382696
cg07886712	0.478397	0.0382707
cg01936091	0.478349	0.0382928
cg11694513	0.478345	0.0382944
cg01176363	-0.478329	0.0383018
cg18576667	-0.478286	0.038322
cg14460735	0.478266	0.0383309
cg20246315	-0.478209	0.0383576
cg02366059	-0.478145	0.0383868
cg20285974	0.478142	0.0383885
cg18924229	0.478102	0.0384067
cg14887509	-0.47807	0.0384216
cg05486616	0.478058	0.0384275
cg13754922	-0.478038	0.0384367
cg17528245	0.478019	0.0384454
cg26139606	0.478008	0.0384505
cg11638583	-0.477997	0.0384554
cg16176929	0.477963	0.0384714
cg04350311	0.477934	0.0384848
cg12134230	0.477882	0.0385087
cg01888306	0.477872	0.0385135
cg21724654	0.477872	0.0385136
cg18575221	0.477856	0.0385211
cg03088219	-0.477846	0.0385256
cg26325285	0.477778	0.0385569
cg12062900	-0.477763	0.0385639
cg18700664	-0.477735	0.0385771
cg22484397	0.477731	0.038579
cg14938313	-0.477713	0.0385871
cg05274323	0.477712	0.0385876
cg16747714	0.477703	0.0385919
cg02464073	0.477703	0.0385921
cg24470734	0.477689	0.0385982
cg03662049	-0.477639	0.0386218
cg10612259	0.477535	0.0386699
cg24580071	0.477484	0.0386939
cg20088245	-0.477461	0.0387045
cg10608476	0.477445	0.0387117
cg18244915	-0.477432	0.0387182
cg00672214	-0.47734	0.0387608
cg13190924	0.47722	0.0388167
cg23181950	-0.477128	0.0388596
cg27350917	-0.477124	0.0388615
cg13820434	0.477123	0.038862
cg26641455	0.477102	0.0388718
cg03081743	0.477088	0.0388785
cg23482746	-0.476964	0.0389363
cg00970279	-0.476938	0.0389485
cg09010891	0.476904	0.0389644
cg06218622	-0.476864	0.0389834
cg09254047	-0.476831	0.0389985
cg20005518	0.476766	0.039029
cg27024862	-0.476677	0.0390708
cg16338060	-0.476654	0.0390818
cg15982308	-0.476642	0.0390871
cg08039823	-0.476637	0.0390897
cg10620305	0.476622	0.0390968
cg16868095	0.47662	0.0390978
cg07488987	0.476603	0.0391057
cg11151665	0.476548	0.0391315
cg01022455	0.476507	0.0391504
cg06199750	-0.476413	0.0391948
cg17973694	0.476398	0.0392017
cg04985144	0.476325	0.0392363
cg09496273	0.476316	0.0392403
cg08156927	-0.476202	0.039294
cg18249991	-0.476029	0.0393758
cg19360482	0.475956	0.03941
cg21960184	0.475926	0.0394245
cg23938220	-0.475819	0.0394748
cg06816087	0.475793	0.0394872
cg23629183	0.475758	0.0395036
cg09473383	-0.475703	0.03953
cg12995121	-0.475674	0.0395434
cg06787637	-0.475642	0.0395587
cg19948393	0.475631	0.0395639
cg01965047	0.475601	0.0395782
cg11795899	0.475588	0.0395842
cg00047079	0.47558	0.039588
cg24662243	-0.475566	0.0395947
cg21448423	0.475528	0.0396126
cg19027985	-0.475482	0.0396345
cg03586879	0.47545	0.0396496
cg06154877	-0.475428	0.0396601
cg02911696	-0.475417	0.0396654
cg02836963	-0.475406	0.0396706
cg19809659	-0.475354	0.0396954
cg04179482	-0.475334	0.0397045
cg21294301	-0.475307	0.0397176
cg25629768	0.475302	0.0397197
cg11955641	0.47528	0.0397304
cg24413235	0.475277	0.0397317
cg15531403	-0.475246	0.0397465
cg21325475	-0.475241	0.0397489
cg11564829	0.475215	0.0397613
cg17958423	0.475199	0.0397687
cg03340878	0.475196	0.0397701
cg00937568	-0.475169	0.0397832
cg09856241	-0.475167	0.0397842
cg12025137	-0.475117	0.039808
cg05224804	0.475109	0.0398118
cg06880923	0.475099	0.0398164
cg07359803	-0.47509	0.0398207
cg00366603	-0.474983	0.0398718
cg22087209	0.474978	0.039874
cg00891891	-0.474977	0.0398744
cg06616806	-0.474904	0.0399093
cg18277986	0.474815	0.0399518
cg16264813	-0.474796	0.039961
cg15994839	-0.474757	0.0399792
cg19556079	-0.474755	0.0399802
cg05302784	-0.474735	0.0399899
cg06564803	-0.474733	0.039991
cg21084061	-0.474682	0.0400153
cg08362592	-0.474652	0.0400297
cg22715761	-0.474631	0.0400395
cg06788856	-0.474621	0.0400445
cg19590140	0.4746	0.0400544
cg00406976	0.474564	0.0400718
cg00970752	0.474536	0.0400849
cg22801896	0.474449	0.0401268
cg10123642	0.474437	0.0401323
cg15890111	-0.474386	0.0401568
cg20349024	-0.474364	0.0401672
cg08530760	0.474312	0.0401921
cg08648727	0.474276	0.0402096
cg14213620	-0.474242	0.0402258
cg10631947	0.474222	0.0402352
cg13305951	0.474211	0.0402406
cg15495981	-0.474197	0.0402472
cg18464559	-0.474157	0.0402669
cg01122627	0.474142	0.0402738
cg15798862	0.474099	0.0402946
cg07871202	0.474081	0.0403033
cg01107874	-0.474019	0.040333
cg26803770	0.474001	0.0403418
cg27081049	0.473971	0.0403559
cg12724942	0.473953	0.0403646
cg26429273	0.473916	0.0403825
cg22053159	-0.473884	0.0403978
cg17387694	0.473884	0.0403979
cg13356354	-0.47387	0.0404046
cg11802511	-0.473838	0.0404199
cg14170663	-0.473829	0.0404243
cg15711028	-0.473787	0.0404447
cg14929883	-0.473771	0.0404523
cg17821664	-0.47377	0.0404526
cg25598083	-0.473746	0.0404642
cg21137289	0.473727	0.0404736
cg07320140	0.473715	0.0404792
cg01395127	0.473688	0.0404922
cg12594581	0.473634	0.0405181
cg07259382	-0.473622	0.0405241
cg04315214	-0.473621	0.0405247
cg07359604	0.473606	0.040532
cg04230901	-0.473602	0.0405337
cg08173263	0.473594	0.0405377
cg20011998	-0.47357	0.0405494
cg09977572	-0.473527	0.04057
cg08487581	-0.473484	0.0405906
cg23475109	0.473378	0.0406419
cg25879946	-0.473283	0.040688
[truncated: 733 more rows]
